# Supplementary material for: Ecosystem Service Valuation Assessments for Protected Area Management: A Case Study Comparing Methods Using Different Land Cover Classification and Valuation Approaches
Source: PLoS One. 2015 Jun 18;10(6):e0129748. doi: 10.1371/journal.pone.0129748 (PMC4472837; doi:10.1371/journal.pone.0129748)
Supplement: S1 File — (XLSX) [file pone.0129748.s001.xlsx]

## Sheet: Crop_data
HhID	Crop_Type	Farm_Area (mu)	Tree_number	Sub_or_Sell	Sub_Annual_Number_sub (jin)	Sub_Annual_Purchase_amount	Sell_Annual_Number_sell (jin/trees)	Sell_Annual_Income (RMB)	Notes	Crop_Key
67	Bamboo	4		Sub					6-8 years can benefit from this; Home	283
66	Bamboo	2							Along the road	279
4	Bamboo	3		Sell	0	0	0	0	planted this year	84
23	Bamboo	15		Sell	0	0		500		185
24	Bamboo	1		Sell	0	0		300		193
26	Bamboo	2		Sell	0	0		1000		204
14	Bamboo	3							Just started planting this year	139
27	Bamboo	4								209
13	Bamboo		16000	Sell	0	0	0	0	Just started planting this year	131
17	Bamboo	8		Sell	0	0		500		155
68	Bamboo		6000	Sub	0	0	0	0	Not cut yet	287
16	Bamboo		2000	Sell	0	0	0	0	Not cut yet	148
18	Bamboo	3		Sell	0	0	0	0	Not cut yet	158
25	Bamboo	2		Sell	0	0		500		200
19	Bamboo	3		Sell	0	0	0	0	Not cut yet	164
21	Bamboo		4000	Sell	0	0	0	0	Not cut yet	174
64	Bamboo	3		Sub	20				Unit is 20 trees they use	272
20	Bamboo	2		Sell	0	0	0	5000	Not cut yet	169
97	Bamboo	4		Sell	0	0			Not cut yet	381
12	Bamboo		10000	Sell	0	0		500		124
71	Bamboo	2		Sub	0	0	0	0	Home; Not cut yet	297
75	Bamboo	1		Sell	0	0				310
80	Bamboo	1		Sell	0	145	0	0		326
76	bamboo	3		Sub	0	0	0	0	Not cut yet	314
86	Bamboo	2		Sub	0	0	0	0	Not cut yet	344
62	Bamboo		3000	Sub	0	0	0	0	Not cut yet	264
70	Bamboo	1		Sub	0	0	0	0	Not cut yet	293
77	Bamboo	5		Sub	0	0	0	0	Not cut yet	317
78	Bamboo	3		Sub	0	0	0	0	Not cut yet	320
82	Bamboo	2		Sub	0	0	0	0	Not cut yet	331
83	Bamboo	3		Sub	0	0	0	0	Not cut yet	334
85	Bamboo		3000	Sub	0	0	0	0	Not cut yet	341
89	Bamboo	2		Sub	0	0	0	0	Not cut yet	354
91	Bamboo	2		Sub	0	0	0	0	Not cut yet	361
94	Bamboo		2000	Sub	0	0	0	0	Not cut yet	370
84	Bamboo	3		Sub	18	0	0	0	Use 17-20 trees	338
73	Bamboo	1		Sub	0	0	0	0	Use for fence but not cut yet	303
74	Bamboo	5		Sub	15	0		0	Using 15 trees	307
63	Bamboo	2		Sub	0	0	0	0	Not cut yet	268
59	Bamboo	1		Sub	0	0	0	0	Not cut yet	255
1	Bamboo		10000	Sell	0	0	28	500		66
8	Bamboo	4		Sell	0	0		500		103
11	Bamboo	10		Sell				200		115
1	Bamboo		10000	Sell	0	0	28	500		726
2	Bamboo		4000	Sell	0	0	0	0	planted this year	71
7	Bamboo		24000	Sell	0	0	0	0	planted this year	99
9	Bamboo		12000	Sell	0	0	0	0	Not cut yet	107
3	Bamboo	2		Sell	0	0	0	0	This year planted	80
79	Bamboo	3		Sell		146	0	0	Next to road	323
5	Bamboo		10000	Sell	0	0	0	0	Next to the road; Begin to plant this year	88
128	bamboo	10		sell	0	0	0	0	not cut yet	486
129	bamboo	10		sell	0	0	0	0	not cut yet	488
135	bamboo		2000	sub			0	0	not cut yet	511
143	bamboo		300	sub	-9	-9	0	0	Not cut yet	557
72	Bamboo	2		Sub	0	0	0	0	Not cut yet	300
93	Bamboo	1.5		Sell	0	0			Not cut yet	367
92	Bamboo	1		Sell	0	0	0	0	Not cut yet	364
140	bamboo	2	30	sub			0	0	Use for fence	537
29	Bamboo	7		Sub	85		0	0	Value = 150 RMB (30 trees);	221
95	Bamboo	1		Sub	0	0	0	0	Not cut yet	374
69	Bamboo	2		Sell	0	0	0	0		290
61	Bamboo	2		Sub	0	0	0	0	Not cut yet	260
90	Bamboo	1		Sub	0	0	22			358
88	Bamboo	1		Sub	0	0	0	0	Not cut yet	350
22	Bamboo	5		Sell	0	0		1000		182
28	Bamboo	6		Sub	85		0	0		214
65	Bamboo	2		Sub	0	0	0	0		275
96	Bamboo	1	80	Sell	0	0	0	0		377
137	bamboo		100	sub		0	0	0		521
139	bamboo		400	sub		0	0	0		534
141	bamboo		300	sub	0	0	0	0		544
142	bamboo		500	sub		0	0	0		549
145	bamboo		6000	sub		0	0	0		566
146	Bamboo		200	Sub		0	0	0		571
148	Bamboo		300	Sub		0	0	0		577
150	Bamboo		12000	Sub	0	0	0	0		589
151	Bamboo		100	Sub		0	0	0		595
152	Bamboo	2		Sub		0	0	0		602
154	Bamboo		300	Sub		0	0	0		613
155	Bamboo		300	Sub		0	0	0		617
156	Bamboo		4000	Sub		0	0	0		625
157	Bamboo		200	Sub		0	0	0		632
158	Bamboo		500	Sub		0				635
159	Bamboo		3000	Sub		0	0	0		643
160	Bamboo	2		Sub		0	0	0		650
161	Bamboo		12000	Sub		0	0	0		656
164	Bamboo		300	Sub		0	0	0		671
165	Bamboo		10000	Sub		0	0	0		679
166	Bamboo		6000	Sub		0	0	0		682
167	Bamboo		500	Sub		0	0	0		691
169	Bamboo		300	Sub		0	0	0		699
171	Bamboo		6000	sub		0	0	0		712
172	Bamboo		2000	Sub		0	0	0		718
145	bamboo		6000	sub		0	0	0		727
7	Cassava	3		Sell	0	0	3	1500	3 tonnes;	96
26	Cassava	5		Sell	0	0		2600		206
27	Cassava	2		Sell	0	0		1500		208
15	Cassava	10		Sell	0	0		4000		142
23	Cassava	4		Sell	0	0	16257	6000		189
12	Cassava	5		Sell	0	0		3000		123
16	Cassava	5		Sell	0	0	6096	1500		150
17	Cassava	5		Sell	0	0		3000		154
29	Cassava	3		Sell	0	0		2500		218
11	Cassava	2		Sell			6096	1500		117
18	Cassava	5		Sell	0	0	0	3000		160
20	Cassava	1		Sell	0	0		500		171
24	Cassava	3		Sell	0	0		3000		192
10	Cassava	2		Sell	0	0	1016	600		110
28	Cassava	3		Sell	0	0		1000		213
6	Cassava	1		Sell	0	0	4064	2000		265
100	Cassava	2.5		Sell	0	0	1270	2500		389
104	Cassava	2		Sell	0	0		2500		398
105	Cassava	2		Sell	0	0	1016	2000		403
106	Cassava	3		Sell	0	0	5000	2500		407
107	Cassava	2		Sell	0	0		3500		411
109	Cassava	2		Sell	0	0		4000		417
112	Cassava	5		Sell	0	0		7000		428
113	Cassava	2		Sell	0	0		3000		432
114	Cassava	2		Sell	0	0	4000	2000		436
116	Cassava	5		Sell	0	0		5000		442
127	cassava	4		sell	0	0	1778	3500		479
128	cassava	4		sell	0	0	2032	4000		485
131	cassava	3		sell	0	0	1524	3000		496
132	cassava	4		sell	0	0	1524	3000		501
135	cassava	3		sell	0	0		7000		509
136	cassava	20		sell	0	0		7000		515
137	cassava	8		sell	0	0		5000		517
138	cassava	10		sell	0	0	3556	5600		528
139	cassava	3		sell	0	0	1524	3600		532
140	cassava	10		sell	0	0	2540	5000		536
141	cassava	7		sell	0	0	2540	5000		543
142	cassava	2		sell	0	0	1524	3000		551
144	cassava	3		sell	0	0		4500		561
145	cassava	5		sell	0	0		7000		567
146	Cassava	4		Sell	0	0		4000		570
149	Cassava	4		Sell	0	0		5000		581
150	Cassava	4		Sell	0	0		6500		588
151	Cassava	8		Sell	0	0		5000		592
152	Cassava	4		Sell	0	0		5000		599
153	Cassava	6		Sell	0	0	3048	7200		607
154	Cassava	15		Sell	0	0		8000		611
155	Cassava	3		Sell	0	0	1524	3600		620
156	Cassava	4		Sell	0	0	0	5000		626
157	Cassava	12		Sell	0	0		6000		630
158	Cassava	1		Sell	0	0		1000		636
159	Cassava	2		Sell	0	0		3000		642
160	Cassava	3		Sell	0	0		4000		646
161	Cassava	10		Sell	0	0		15000		654
162	Cassava	3		Sell	0	0		3000		662
163	Cassava	3		Sell	0	0	0	5000		666
164	Cassava	3		Sell	0	0	1524	3600		674
165	Cassava	5		Sell	0	0		5000		678
166	Cassava	10		Sell	0	0	5080	10000		683
167	Cassava	2		Sell	0	0	1524	3600		692
168	Cassava	10		Sell	0	0	508	1000		695
169	Cassava	2		Sell	0	0	1524	3600		701
170	Cassava	5		Sell	0	0		5000		705
171	Cassava	5		sell	0	0		6000		709
172	Cassava	3		Sell	0	0		3500		717
99	Cassava	2.5		Sell	0	0		2000		722
19	Corn	1		Sub			0	0	Eat all	163
22	Corn	6		Sub			0	0	Eat all	177
23	Corn	5		Sub	3000		0	0	Eat all	184
12	Corn	4		Sub			0	0	Eat all	122
11	Corn	3		Sub					Eat all	114
24	Corn	2		Sub			0	0	Eat all	191
13	Corn	2		Sub	400	0	0	0		128
18	Corn	3		Sub	1000	0	0	0		157
42	Corn	5		Sub	1500		0	0	Corn grown in same place with rubber	236
14	Corn	1		Sub	150	0	0	0		136
41	Corn	2		Sub	600		0	0		234
94	Corn	1		Sub	650		0	0		371
3	Corn	2		Sub	500	0	0	0		77
7	Corn	3		Sub	1000	0	0			95
5	Corn	1		Sub	300		0	0		86
2	Corn	1		Sub	300	0	0	0		73
9	Corn	1		Sub	400					106
10	Corn	4		Sub	2000	0	0	0		109
100	Corn	3		Sub	2000		0	0		386
105	Corn	1		Sub	1000		0	0		404
106	Corn	2		Sub	1500		0	0		405
111	Corn	2		Sub	100		0	0		423
112	Corn	2		Sub	400	0	0	0		427
116	Corn	1		Sub	200		0	0		440
119	Corn	2		Sell	0	0	1000	1500		449
120	Corn	2		Sub	1000		0	0		454
121	Corn	3		BOTH	1000	0	1000	1500		458
122	Corn	2		Sub	1000	0	0	0		462
123	corn	3		sub	1000	0	0	0		466
125	corn	1		sub	500	0	0	0		473
126	corn	2		sub	1000	0	0	0		477
127	corn	3		both	1000	0	1000	1500		482
132	corn	2		sub	1000	0	0	0		500
133	corn	2		both	500	0	1000	1500		503
135	corn	2		sub	500	0	0	0		510
137	corn	2		sub	600	0	0	0		520
138	corn	3		sub	1000	0	0	0		525
139	corn	2		sub	600	0	0	0		531
142	corn	2		sub	200	0	0	0		547
143	corn	3		sub	1500	0	0	0		554
145	corn	2		sub	400	0	0	0		564
146	Corn	2		Sub	500		0	0		572
149	Corn	1		Sub	300	0	0	0		583
151	Corn	2		Sub	600	0	0	0		594
152	Corn	1		Sub	300		0	0		600
153	Corn	2		Sub	600	0	0	0		605
154	Corn	3		Sub	900	0	0	0		612
155	Corn	1		sub	200		0	0		618
156	Corn	2		Sub	400	0	0	0		623
157	Corn	2		Sub	600	0	0	0		631
159	Corn	1		Sub	300	0	0	0		641
160	Corn	2		Sub	500		0	0		648
161	Corn	5		Sub	500		0	0		655
162	Corn	1		Sub	300	0	0	0		660
164	Corn	1		Sub	200		0	0		673
166	Corn	5		Sub	1800		0	0		684
167	Corn	1		Sub	300		0	0		690
169	Corn	1		Sub	200	0	0	0		698
170	Corn	1		Sub	300		0	0		706
171	Corn	1		sub	300	0	0	0		711
172	Corn	2		Sub	1000	0	0	0		715
33	Corn	1		Sub	350	0	0	0		721
150	Corn	2		Sub	350	0	0	0		723
62	Pine		100	Sell	0	0		0	After 10 years can cut;	263
90	Pine		100	Sell	0	0	0	0	Benefit 10 years later;	357
68	Pine		1600	Sell	0	0			Can benefit 10 years later;	286
74	Pine		4000	Sub	0	0		0	Use for building house - not cut yet	305
13	Pine	1		Sell	0	0		300		133
87	Pine		1500	Sell	0	0	0	0	Not cut yet	347
83	Pine		5000	Sub	0	0	0	0	Not cut yet - use for building house	335
85	Pine		2500	Sub	0	0	0	0	Use for building but not cut yet	340
15	Pine	2		Sell	0	0		1000		143
67	Pine		400	Sub	0	0	0	0	Home; Not cut yet	282
71	Pine		200	Sub	0	0	0	0	Home;not cut yet; Use for building;	296
2	Pine	1		Sell	0	0	14	700		74
8	Pine	1		Sell	0	0		300		102
11	Pine	1							THIS year started planting	119
18	Pine	10		Sell	0	0	0	0	Not cut yet	161
89	Pine		500	Sell	0	0	0	0	Not cut yet	352
64	Pine		2000	Sell	0	0	0	0	Not cut yet	271
66	Pine		300	Sell	0	0	0	0	Not cut yet	278
97	Pine		2800	Sell	0	0	0	0	Not cut yet	380
76	Pine		2000	Sell	0	0	0	0	Not cut yet	313
1	Pine	1		Sell	0	0	0	0	Planted for 8 years	64
22	Pine	4		Sell	0	0		2000		178
16	Rice	5		Sub			0	0	Eat all	146
20	Rice	6		Sub			0	0	Eat all	167
19	Rice	7		Sub			0	0	Eat all	162
27	Rice	10		Sub	1500		0	0		207
45	Rice	1		Sub	200		0	0		239
21	Rice	3		Sub	1200		0	0		172
13	Rice	8		Sub	2400	0	0	0		127
26	Rice	4		Sub	1000		0	0		202
29	Rice	12		Sub	3000		0	0		217
2	Rice	6		Sub	4200	0	0	0	Has 2 farmlands, one is 2 km and one is and other is 4km;Name	69
1	Rice	6		Sub	4200	0	0	0		63
5	Rice	4		Sub	1200		0	0		85
9	Rice	5		Sub	1000					104
6	Rice	2		Sub	600	0	0	0		90
7	Rice	12		Sub	3600	0	0			94
3	Rice	6		Sub	1500	0	0	0		76
17	Rice	6		Sub	1500		0	0		151
18	Rice	9		Sub	1500	0	0	0		156
81	Rice	0.1		Sub	500	0	0	0	Not a lot - need to buy	724
58	Rice	5		Sub	1600		0	0		252
10	Rice	4		Sub	1000	0	0	0		108
28	Rice	15		Sub	1600		0	0		212
37	Rice	2		Sub	2000		0	0		228
101	Rice	2		Sub	2000		0	0		392
103	Rice	2		Sub	2000		0	0		395
104	Rice	2		Sub	1500		0	0		396
105	Rice	3		Sub	1500		0	0		400
107	Rice	3		Sub	1500		0	0		409
109	Rice	2		Sub	2000		0	0		415
111	Rice	3		Sub	2000	0	0	0		421
112	Rice	1		Sub	1000	0	0	0		425
113	Rice	1		Sub	1500		0	0		430
114	Rice	1		Sub	1000		0	0		434
116	Rice	3		Sub	1000	0	0	0		438
119	Rice	2		Sub	1000	0	0	0		447
120	Rice	3		Sub	1500		0	0		451
121	Rice	2		Sub	1500		0	0		455
122	Rice	2		Sub	1700	0	0	0		459
123	rice	2		sub	1500	0	0	0		463
124	rice	3		sub	1500	0	0	0		467
125	rice	3		sub	1500	0	0	0		470
126	rice	2		sub	1600	0	0	0		474
127	rice	3		sub	1800	0	0	0		481
130	rice	2		sub	2000	0	0	0		490
131	rice	3		sub	1600	0	0	0		493
132	rice	2		sub	1600	0	0	0		497
133	rice	2		sub	1500	0	0	0		502
135	rice	3		sub	2400	0				506
136	rice	5		sub	2000	0	0	0		512
137	Rice	3		sub	1800	0	0	0		516
138	rice	10		sub	3500	0	0	0		523
139	rice	4		sub	1200	0	0	0		529
141	rice	5		sub	900	0	0	0		540
142	rice	3		sub	1200	0	0	0		546
143	rice	4		sub	1200	0	0	0		552
144	rice	7		sub	4200	0	0	0		558
145	rice	4		sub	2800	0	0	0		562
146	Rice	3		BOTH	1500	0	0	5000		568
148	Rice	4		Sub	1200	0	0	0		574
149	Rice	6		Sub	3600	0	0	0		579
150	Rice	8		Sub	4000		0	0		585
151	Rice	4		Sub	2400	0	0	0		590
152	Rice	8		Sub	6400	0	0	0		597
153	Rice	5		Sub	1500	0	0	0		604
154	Rice	6		Sub	3000	0	0	0		608
155	Rice	3		Sub	1200		0	0		615
156	Rice	6		Sub	3000	0	0	0		621
157	Rice	6		Sub	4000	0	0	0		627
158	Rice	2		Sub	600	0	0	0		634
159	Rice	4		Sub	2400	0	0	0		638
160	Rice	10		Sub	6000	0	0	0		644
161	Rice	10		Sub	6000	0	0	0		651
162	Rice	4		Sub	3000	0	0	0		658
163	Rice	4		Sub	2800	0	0	0		664
164	Rice	3		Sub	1200	0	0	0		669
165	Rice	5		Sub	3000	0	0	0		675
167	Rice	3		Sub	1200	0	0	0		687
169	Rice	4		Sub	1200	0	0	0		696
170	Rice	7		Sub	3500	0	0	0		702
171	Rice	5		sub	2500	0	0	0		707
172	Rice	2.5		Sub	1800	0	0	0		713
31	Rice	2.5		Sub	550	0	0	0		719
32	Rice	2		Sub	1200	0	0	0		720
67	Rice	1		Sub	700	0	0	0		725
N1	Rice	3		Sub	300	0	0	0		N1
N2	Rice	1		Sub	200	0	0	0		N2
N3	Rice	1		Sub	150	0	0	0		N3
N4	Rice	2		Sub	300	0	0	0		N4
N5	Rice	1		Sub	300	0	0	0		N5
71	Rubber		300	Sell	0	0	0	0	5 years later can cut;	295
94	Rubber		700	Sell	0	0	0	0	8 years later benefit;	369
62	Rubber		800	Sell	0	0		0	After 5 years can cut;	262
90	Rubber		430	Sell	0	0	0	0	Benefit 10 years later;	356
78	Rubber		600	Sell	0	0	0	0	benefit 8 years later;	319
91	Rubber		600	Sell	0	0	0	0	Benefit 8 years later;	360
95	Rubber		370	Sell	0	0	0	0	Benefit after 5 years;	373
96	Rubber		1000	Sell	0	0	0	0	Not cut yet	375
65	Rubber		800	Sell	0	0	0	0	Not cut yet	274
87	Rubber		300	Sell	0	0	0	0	Not cut yet	345
30	Rubber	10		Sell	0	0	2400	6000		222
32	Rubber	20		Sell	0	0		10000		224
33	Rubber	8		Sell	0	0		5000		225
34	Rubber	30		Sell	0	0		15000		226
45	Rubber	30		Sell	0	0		20000		238
37	Rubber	10		Sell	0	0		3000		229
57	Rubber	30		Sell	0	0		20000		250
42	Rubber	30		Sell	0	0		15000		235
83	Rubber		800	Sell	0	0	0	0	Not cut yet	333
56	Rubber	30		Sell	0	0		15000		249
59	Rubber		340	Sell	0	0	0	0	Not cut yet	253
74	rubber		1000	Sell	0	0		0	Not cut yet	306
77	Rubber		500	Sell	0	0	0	0	Not cut yet	316
86	Rubber		700	Sell	0	0			Not cut yet	342
60	Rubber		700	Sell					Not cut yet	256
68	Rubber		1300	Sell	0	0			Not cut yet	285
67	Rubber		2100	Sell	0				Cut in 6 years	281
75	Rubber		800	Sell	0	0			Not cut yet	309
39	Rubber	10		Sell	0	0		6000		231
41	Rubber	10		Sell	0	0		6000		233
81	Rubber		650	Sell	0	0	0	0	Not cut yet	327
35	Rubber	8		Sell	0	0		5000		227
46	Rubber	33		Sell	0	0		20000		240
49	Rubber	30		Sell	0	0		20000		243
38	Rubber	10		Sell	0	0		6000		230
118	Rubber	10		Sell	0	0	0	0	Just plant this year	446
50	Rubber	18		Sell	0	0			Not cut yet	244
84	Rubber		400	Sell	0	0	0	0	Not cut yet	337
98	Rubber		700	Sell	0	0	0	0	Not cut yet	382
100	Rubber	17		Sell	0	0	0	0	Not cut yet	387
101	Rubber	15		Sell	0	0	0	0	Not cut yet	390
104	Rubber	10		Sell	0	0	0	0	Not cut yet	399
105	Rubber	25		Sell	0	0			Not cut yet	401
108	Rubber	10		Sell	0	0	0	0	Not cut yet	413
109	Rubber	15		Sell	0	0	0	0	Not cut yet	418
110	Rubber	5		Sell	0	0	0	0	Not cut yet	420
111	Rubber	20		Sell	0	0	0	0	Not cut yet	424
112	Rubber	25		Sell	0	0	0	0	Not cut yet	429
113	Rubber	10		Sell	0	0	0	0	Not cut yet	433
116	Rubber	30		Sell	0	0	0	0	Not cut yet	441
119	Rubber	17		Sell	0	0	0	0	Not cut yet	450
120	Rubber	20		Sell	0	0	0	0	Not cut yet	452
121	Rubber	15		Sell	0	0	0	0	Not cut yet	456
122	Rubber	12		Sell	0	0	0	0	Not cut yet	460
123	rubber	10		sell	0	0	0	0	not cut yet	464
124	rubber	15		sell	0	0	0	0	not cut yet	468
125	rubber	17		sell	0	0	0	0	not cut yet	472
126	rubber	20		sell	0	0	0	0	not cut yet	476
127	rubber	20		sell	0	0	0	0	not cut yet	480
128	rubber	20		sell	0	0	0	0	not cut yet	484
129	rubber	18		sell	0	0	0	0	not cut yet	487
130	rubber	20		sell	0	0	0	0	not cut yet	491
131	rubber	23		sell	0	0	0	0	not cut yet	495
132	rubber	23		sell	0	0	0	0	not cut yet	498
133	rubber	20		sell	0	0	0	0	not cut yet	504
135	rubber		1000	sell	0	0	0	0	not cut yet	507
136	rubber	33		sell	0	0	0	0	not cut yet	513
137	rubber		1200	sell	0	0	0	0	not cut yet	519
138	rubber	10	330	sell	0	0	0	0	Not cut yet	524
139	rubber		1000	sell	0	0	0	0	not cut yet	530
140	rubber	20	660	sell	0	0	0	0	Not cut yet	535
141	rubber		1000	sell	0	0	0	0	not cut yet	541
143	rubber		2000	sell	0	0	0	0	not cut yet	553
144	rubber		600	sell	0	0	0	0	not cut yet	559
145	rubber		1000	sell	0	0	0	0	Not cut yet	563
148	Rubber		1000	Sell	0	0	0	0	Not cut yet	575
149	Rubber		1200	Sell	0	0	0	0	not cut yet	580
150	Rubber		800	Sell	0	0	0	0	Not cut yet	586
151	Rubber		400	Sell	0	0	0	0	Not cut yet	591
152	Rubber		700	Sell	0	0	0	0	not cut yet	598
153	Rubber	40		Sell	0	0	0	0	Not cut yet	606
154	Rubber		600	Sell	0	0	0	0	Not cut yet	609
155	Rubber		1000	Sell	0	0	0	0	Not cut yet	619
156	Rubber		700	Sell	0	0	0	0	Not cut yet	622
157	Rubber		800	Sell	0	0	0	0	Not cut yet	628
159	Rubber		400	Sell	0	0	0	0	Not cut yet	639
160	Rubber		1000	Sell	0	0	0	0	Not cut yet	645
161	Rubber		900	Sell	0	0	0	0	Not cut yet	652
162	Rubber		650	Sell	0	0	0	0	Not cut yet	659
163	Rubber		700	Sell	0	0	0	0	Not cut yet	665
164	Rubber		1500	Sell	0	0	0	0	Not cut yet	670
165	Rubber		1800	Sell	0	0	0	0	Not cut yet	676
166	Rubber		1000	Sell	0	0	0	0	Not cut yet	680
167	Rubber		1000	Sell	0	0	0	0	Not cut yet	688
168	Rubber	15	1700	Sell	0	0	0	0	Not cut yet	693
169	Rubber		1000	Sell	0	0	0	0	Not cut yet	697
170	Rubber		800	Sell	0	0	0	0	Not cut yet	703
171	Rubber		450	Sell	0	0	0	0	Not cut yet	708
172	Rubber		700	Sell	0	0	0	0	Not cut yet	714
69	Rubber		700	Sell	0	0	0	0	Not cut yet;	288
64	Rubber		800	Sell	0	0	0	0	Not cut yet	269
79	Rubber		700	Sell	0	0	0	0	Not cut yet	321
66	Rubber		1000	Sell	0	0	0	0	Not cut yet	276
76	Rubber		1200	Sell	0	0	0	0	Not cut yet	311
70	Rubber		316	Sell	0	0	0	0	Not cut yet	291
72	Rubber		500	Sell	0	0	0	0	Not cut yet	298
63	Rubber		700	Sell	0	0	0	0	Not cut yet	266
82	Rubber		800	Sell	0	0	0	0	Not cut yet	329
97	Rubber		500	Sell	0	0	0	0	Not cut yet	378
73	Rubber		1500	Sell	0	0	0	0	Not cut yet	301
80	Rubber		600	Sell	0	0	0	0	Not cut yet	324
93	Rubber		550	sell	0	0			Not cut yet	365
88	Rubber		600	Sell	0	0	0	0	Not cut yet	348
89	Rubber		900	Sell	0	0	0	0	Not cut yet	351
43	Rubber	12		Sell	0	0			Not cut yet	237
92	rubber		45	Sell	0	0	0	0	Not cut yet	362
61	Rubber		1000	Sell	0	0	0	0	Not cut yet	258
31	Rubber	25		Sell	0	0	0	0	Not cutting yet	223
99	Rubber	10		Sell	0	0	0	0	Not ready to cut	384
106	Rubber	6		Sell	0	0			Not sell yet	408
107	Rubber	10		Sell	0	0	0	0	Not sell yet	412
58	Rubber	35		Sell	0	0		20000		251
40	Rubber	15		Sell	0	0		10000		232
47	Rubber	15		Sell	0	0		10000		241
48	Rubber	30		Sell	0	0		15000		242
51	Rubber	20		Sell	0	0		5000		245
52	Rubber	3		Sell	0	0		3000		246
53	Rubber	10		Sell	0	0		5000		247
55	Rubber		1000	Sell	0	0		20000		248
103	Rubber	20		Sell	0	0	0	0		393
117	Rubber	10		Sell	0	0	0	0		443
142	rubber		1000	sell	0	0	0	0		548
138	sugarcane	2		sell	0	0	2540	2000		527
140	sugarcane	3		sell	0	0	10160	6000		538
141	sugarcane	6		sell	0	0		8000		545
143	sugarcane	5		sell	0	0	10160	6000		555
146	Sugarcane	3		Sell	0	0	7620	4500		573
148	Sugarcane	6		Sell	0	0	12192	7200		578
149	Sugarcane	3		Sell	0	0		4000		584
152	Sugarcane	4		Sell	0	0		4000		603
158	Sugarcane	2		Sell	0	0		4000		637
160	Sugarcane	3		Sell	0	0		5000		649
161	Sugarcane	5		Sell	0	0		7000		657
162	Sugarcane	3		Sell	0	0		3000		663
163	Sugarcane	4		Sell	0	0	0	4000		668
166	Sugarcane	15		Sell	0	0	17780	15000		685
168	Sugarcane	2		Sell	0	0	5080	4000		694
10	Tea	1		Sub			0	0	Eat all	111
12	Tea	2		Sell	0	0		400		121
14	Tea	3		Sell	0	0		1000		135
23	Tea	2		Sell	0	0		1000		187
24	Tea	2		Sell	0	0		500		195
25	Tea	2		Sell	0	0		300		198
26	Tea	2		Sell	0	0		6000		203
15	Tea	2		Sell	0	0		600		141
16	Tea	1		Sell	0	0		500		147
17	Tea	3		Sell	0	0		1000		152
19	Tea	3		Sell	0	0		1500		166
20	Tea	1		Sell	0	0		1000		168
27	Tea	1		Sell	0	0		200		210
29	Tea	2		Sell	0	0		300		219
13	Tea	2		Sell	0	0	100	500		129
21	Tea	1		Sell	0	0		200		173
79	Tea	2		Sell	0	0		1000		322
61	Tea	3		Sell	0	0		1500		259
87	Tea	1		Sell	0	0		200		346
118	Tea	0.5		Sub	0	0	0	0	Just plant this year	445
62	Tea	2		Sell	0	0	140	800		261
65	Tea	2.5		Sell	0	0		600		273
66	Tea	3		Sell	0	0		1500		277
67	Tea	3		Sell	0	0		1750		280
68	Tea	3		Sell	0	0		1000		284
69	Tea	1		Sell	0	0		500		289
70	Tea	1		Sell	0	0		300		292
71	Tea	2		Sell	0	0		500		294
72	Tea	2		Sell	0	0		700		299
73	TEa	2		Sell	0	0		500		302
74	Tea	3		Sell	0	0		2000		304
75	Tea	2		Sell	0	0		1000		308
76	Tea	3		Sell	0	0		2000		312
78	Tea	1		Sell	0	0		500		318
80	Tea	2		Sell	0	0		1000		325
81	Tea	1		Sell	0	0		500		328
82	Tea	2		Sell	0	0		400		330
83	Tea	3		Sell	0	0		1000		332
84	Tea	3		Sell	0	0		1000		336
85	Tea	3		Sell	0	0		1000		339
86	Tea	3		Sell	0	0		650		343
88	Tea	2		Sell	0	0		1000		349
89	Tea	2		Sell	0	0		1000		353
91	Tea	2		Sell	0	0		500		359
92	Tea	2		Sell	0	0		1000		363
93	Tea	2		Sell	0	0		1000		366
94	Tea	3		Sell	0	0		1000		368
95	Tea	2		Sell	0	0		500		372
96	Tea	2		Sell	0	0		500		376
97	Tea	2		Sell	0	0		1000		379
98	Tea	3		Sell	0	0		1000		383
77	Tea	2		Sub	0	0	0	0	Not cut yet	315
64	Tea	6		Sell				3000		270
59	Tea	2		Sell	0	0		600		254
63	Tea	2		Sell	0	0		1000		267
1	Tea	2		Sell	0	0	72	400		67
2	Tea	4		Sell	0	0	91	500		70
4	Tea	2		Sell	0	0		600		82
7	Tea	1		Sell	0	0	100	500		97
3	Tea	1		Sell	0	0	200	1000		78
5	Tea	1.5		Sell				300		87
9	Tea	2		Sell				400		105
6	Tea	2		Sell	0	0		400		92
11	Tea	2		Sell				400		116
99	Tea	2		BOTH	10	0	40	200		385
22	Tea	2		Sell	0	0		1000		180
28	Tea	3		Sell	0	0		200		215
60	Tea	2		Sell	0	0	200	1200		257
90	Tea	1		Sell	0	0	500			355
100	Tea	1		Sub	70		0	0		388
101	Tea	2		BOTH	10		40			391
103	Tea	2		BOTH	10		50			394
104	Tea	1		BOTH	30			100		397
105	Tea	3		BOTH	50		100	500		402
106	Tea	1		BOTH	30		0	80		406
107	Tea	4		BOTH	10		100			410
108	Tea	1		BOTH	20		30			414
109	tea	2		BOTH	10		50	100		416
110	Tea	1		Sub	300		0	0		419
111	Tea	3		BOTH	100		0	500		422
112	Tea	3		BOTH	100		0	1000		426
113	Tea	2		Sub	60		0	0		431
114	Tea	0.2		BOTH	10			60		435
115	Tea	1.5		Sub	70		0	0		437
116	Tea	5		BOTH	20		100	400		439
117	Tea	2		Sub						444
119	Tea	1		Sub	50	0	0	0		448
120	Tea	2		BOTH	50		70	350		453
121	Tea	3		BOTH	30	0	110	550		457
122	Tea	3		BOTH	30		100	550		461
123	tea	1		both	30	0	70	350		465
124	tea	1		sub	50	0	0	0		469
125	tea	3		both	50	0	120	600		471
126	tea	3		both	50	0	100	500		475
127	tea	3		both	50	0	100	500		478
128	tea	1		sub	60	0	0	0		483
129	tea	1		sub	50	0	0	0		489
130	tea	5		both	30	0	70	350		492
131	tea	3		both	60	0	100	500		494
132	tea	2		both	30	0	80	400		499
133	tea	3		both	30	0	150	750		505
135	tea	2		sell	0	0		300		508
136	tea	1		sell	0	0		600		514
137	tea	2		sell	0	0		1500		518
139	tea	2		sub	200	0	0	0		533
140	tea	0.5		sell	0	0	100	1000		539
141	tea	1		sell	0	0		3000		542
142	tea	1		sub	200	0	0	0		550
143	tea	3		sub	150	0	0	0		556
144	tea	1		sell	0	0		200		560
145	tea	1.5	1500	sell	0	0		1500		565
146	Tea	0.5	500	Sell	0	0		1300		569
148	Tea	1	1000	Sell	0	0	1000			576
149	Tea	2		Sell	0	0		200		582
150	Tea	1	1000	Sell	0	0		1000		587
151	Tea	0.3	300	Sell	0	0		1000		593
152	Tea	1		Sell	0	0		500		601
154	Tea	0.9	900	Sell	0	0		2000		610
155	Tea	1		sub	200		0	0		616
156	Tea		1000	Sell	0	0		1000		624
157	Tea	0.6	600	Sell	0	0		2000		629
159	Tea		500	Sell	0	0		200		640
160	Tea	2		Sell	0	0		300		647
161	Tea		2000	Sell	0	0		1000		653
162	Tea	2		Sell	0	0		400		661
163	Tea	2		Sell	0	0	0	300		667
164	Tea	2		Sub	100		0	0		672
165	Tea		1000	Sell	0	0		1000		677
166	Tea		1000	Sub	400		0	0		681
167	TEa	2		Sell	0	0	200			689
169	Tea	1		Sub	100		0	0		700
170	Tea		1000	Sell	0	0		1000		704
171	Tea		1500	sell	0	0		1500		710
172	Tea		1000	Sub	100	0	0	0		716
7	Veg	0.2		Sub					Eat all	98
10	Veg	0.5		Sub			0	0	Eat all	112
13	Veg	0.3		Sub			0	0	Eat all	130
22	Veg	0.4		Sub			0	0	Eat all	181
23	Veg	0.5		Sub			0	0	Eat all	188
24	Veg	5		Sub			0	0	Eat all	196
25	Veg	0.2		Sub			0	0	Eat all	201
15	Veg	1		Sub	100		0	0	Eat all	145
14	Veg	0.2		Sub	20	500	0	0	Home; Still have to buy about another 30 jin per year to feed them	137
1	Veg	0.3		Sub	60	0	0	0		68
2	Veg	1		Sub	100	0	0	0		75
6	Veg	0.1		Sub	10	0	0	0		93
12	Veg	0.4		Sub	40	0	0	0		126
137	veg	0.3		sub	300		0	0		522
151	Veg	0.3		Sub	300		0	0		596
154	Veg	0.3		Sub	300	0	0	0		614
157	Veg	0.5		Sub	350		0	0		633
166	Veg	1		Sub	500		0	0		686
138	zi jiao (lac)	3		sell	0	0	500	5000		526
4	Hangu	3		Sub		0	0	0		81
8	Hangu	11		Sub			0	0		101
11	Hangu	4		Sub						113
12	Hangu	5		Sub			0	0		120
14	Hangu	6		Sub			0	0		134
15	Hangu	10		Sub		2000	0	0		140
22	Hangu	12		Sub			0	0		176
23	Hangu	12		Sub			0	0		183
24	Hangu	9		Sub			0	0		190
25	Hangu	8		Sub			0	0		197

## Sheet: Firewood
Village	Product	Jin(0.5kg) per day per Hh
1	Firewood	40
2	Firewood	50
3	Firewood	45
4	Firewood	40
5	Firewood	40
6	Firewood	40

## Sheet: Local_market_values
ITEM	UNIT	SELL VALUE (RMB) per given unit
Bamboo	1 tree	14.5455
Bamboo shoot	1 jin	0.5
Cassava	1 tonne	800
Cassava	1 tonne	1200
Cassava	1 mu	2000
Corn	1 mu	1400
Firewood	1 jin	0.125
Hangu	1 mu	500
Moyu	1 mu	500
Rice	1 jin	2
Rubber	1 jin	2.5
Rubber	1 tree	300
Shanmu	1 tree	50
Shanmu	1 mu	700
Shanmu	14 trees	700
Sugarcane	1 mu	6000
Vegetables	1 mu	1000
